# Supplementary material for: Cucumis sativus L. Seeds Ameliorate Muscular Spasm-Induced Gastrointestinal and Respiratory Disorders by Simultaneously Inhibiting Calcium Mediated Signaling Pathway
Source: Pharmaceuticals (Basel). 2021 Nov 22;14(11):1197. doi: 10.3390/ph14111197 (PMC8624829; doi:10.3390/ph14111197)
Supplement: Supplementary file 1 [file pharmaceuticals-14-01197-s001.zip]

Archive with 1 entries (1 files):
- pharmaceuticals-1414234-supplementary.pdf
